# Supplementary material for: Comparison of Concentration- and Homology-Dependent Effects of the Proinflammatory Cytokine Interleukin-1β (IL-1β) in a Bovine Chondrocyte Inflammation Model
Source: Cells. 2024 Dec 31;14(1):30. doi: 10.3390/cells14010030 (PMC11719847; doi:10.3390/cells14010030)
Supplement: Supplementary file 1 [file cells-14-00030-s001.zip]

Archive with 1 entries (1 files):
- cells-3403738-supplementary.pdf
